# Supplementary material for: Invasive Fungal Infections: The Early Killer after Liver Transplantation
Source: J Fungi (Basel). 2023 Jun 12;9(6):655. doi: 10.3390/jof9060655 (PMC10301215; doi:10.3390/jof9060655)
Supplement: Supplementary file 1 [file jof-09-00655-s001.zip]

Archive with 1 entries (1 files):
- jof-2435538-supplementary.pdf
